# Supplementary material for: The representative COVID-19 cohort Munich (KoCo19): from the beginning of the pandemic to the Delta virus variant
Source: BMC Infect Dis. 2023 Jul 13;23:466. doi: 10.1186/s12879-023-08435-1 (PMC10339498; doi:10.1186/s12879-023-08435-1)
Supplement: Supplementary file 4 — Additional file 4: Table S1. Non-response mechanism at the different follow-ups using complete cases and indicator of missingness for income. [file 12879_2023_8435_MOESM4_ESM.zip]

Archive with 2 entries (2 files):
- 1-Table S1.docx
- 2-Table S1.docx
